# Supplementary material for: Safety and Efficacy of Photocatalytic Micro-Mist Desktop Humidifier for Dry Eye Caused by Digital Environment: A Randomized Controlled Trial
Source: J Clin Med. 2024 Jun 26;13(13):3720. doi: 10.3390/jcm13133720 (PMC11242111; doi:10.3390/jcm13133720)
Supplement: Supplementary file 1 [file jcm-13-03720-s001.zip]

Archive with 3 entries (3 files):
- EYE MOIST Micro Mist Patent.pdf
- MIST-SIZE.pdf
- spray volume .pdf
